# Supplementary material for: Assessment of cognitive functioning after living kidney donation: A cross-sectional pilot study
Source: PLoS One. 2022 Feb 25;17(2):e0264284. doi: 10.1371/journal.pone.0264284 (PMC8880950; doi:10.1371/journal.pone.0264284)
Supplement: S1 Data — (CSV) [file pone.0264284.s003.csv]

Number	Age	Gender	Recipient	Group	Timesincedonation_months	Education_yrs	Ageatdonation	Hypertonus	CHD	Hypothyreosis	DM	Hyperlip	WFMT_W_RV	WFMT_W_path	WFMT_F_RV	WFMT_F_path	RF_Nons_RV	RF_Nons_path	RF_Geom_RV	RF_Geom_path	D2_Fpercent_RV	D2_Fpercent_Score	D2_summinF_RV	D2_summinF_Score	D2_CC_RV	D2_CC_Score	TAP_Al_wCue_RV	TAP_Al_wCue_Score	TAP_Al_woCue_RV	TAP_Al_woCue_Score	TAP_WM_MD_RV	TAP_WM_MD_Score	TAP_WM_errors_RV	TAP_WM_errors_Score	TAP_WM_Miss_RV	TAP_WM_Miss_Score	TAP_Cross_MD_RV	TAP_Cross_MD_Score	TAP_Cross_errors_RV	TAP_Cross_errors_Score	TAP_Flexi_MD_RV	TAP_Flexi_MD_Score	TAP_Flexi_errors_RV	TAP_Flexi_errors_Score	TAP_DA_MDaud_RV	TAP_DA_MDaud_Score	TAP_DA_MDvis_Score	TAP_DA_MDvis_RV	TAP_DA_errors_RV
92	54	2	1	1	168,533333333333	11	40	0	0	1	0	0	14	0	7	0	1	0	20	0	4,713	0	465	0	178	0	388	1	313	1	661	0	12	1	3	0	386	0	0	0	627	0	2	0	409	0	0	681	0
95	53	2	1	1	165,566666666667	10	39	1	0	0	0	0	7	0	14	0	4	0	18	0	,38	0	262	1	112	0	260	0	287	1	871	0	0	0	5	1	596	1	0	0	878	0	1	0	752	1	0	943	1
97	55	2	3	1	163,266666666667	13	42	1	0	0	0	0	12	0	14	0	-2	0	13	0	1,511	0	456	0	183	0	283	1	302	1	679	0	7	1	3	0	411	0	3	1	766	0	0	0	523	0	0	1000	2
99	66	1	1	1	162,066666666667	10	52	1	0	0	0	1	4	0	5	0	2	0	13	0	15,903	0	312	1	97	1	210	0	212	0		1		1		1	373	0	2	0	8,8	0	1	0	522	0	0	856	6
107	58	2	1	1	154,7	8	45	0	0	0	0	0	4	0	12	0	3	0	17	0	11,538	0	286	1	95	1	282	1	288	0	1012	1	1	0	1	0	531	1	0	0	573	0	0	0	547	0	0	753	1
120	63	2	3	1	149,433333333333	13	51	1	0	0	0	0	15	0	16	0	9	0	19	0	5,371	0	370	0	141	0	238	0	239	0	751	0	0	0	0	0	476	0	0	0	982	0	0	0	671	1	0	924	0
126	48	1	3	1	145,2	13	36	0	0	0	0	0	14	0	6	1	0	0	19	0	8,01	0	590	0	237	0	245	0	243	0	627	0	1	0	1	0	343	0	1	0	531	0	3	0	592	0	0	692	0
128	59	1	3	1	141,366666666667	13	47	0	0	0	0	0	9	0	11	0	-4	1	17	0	1,76	0	279	1	119	0	281	0	309	0	494	0	0	0	0	0	437	0	0	0	839	0	2	0	663	0	0	854	3
138	70	1	3	1	141,166666666667	8	58	1	0	0	0	0	14	0	10	0	1	0	19	0	9,041	0	332	0	113	0	272	0	294	0	485	0	0	0	2	0	507	1	3	1	1018	0	12	1	698	1	0	965	1
144	53	1	3	1	136,033333333333	12	41	1	0	0	0	0	12	0	20	0	3	0	19	0	2,81	0	448	0	177	0	247	0	237	0	405	0	0	0	0	0	340	0	0	0	552	0	0	0	561	0	0	760	2
145	55	1	3	1	134,433333333333	10	44	1	0	0	0	0	9	0	17	0	4	0	17	0	9,26	0	353	0	127	0	236	0	231	0	477	0	2	0	2	0	387	0	2	0	823	0	1	0	510	0	0	811	0
148	55	2	3	1	137,733333333333	11	43	0	0	1	0	0	10	0	11	0	0	0	16	0	2,546	0	421	0	165	0	281	1	318	1	540	0	4	0	2	0	437	0	0	0	701	0	0	0	741	1	0	803	0
150	55	1	3	1	133,6	12	44	1	0	0	0	0	7	0	12	0	1	0	18	0	12,08	0	393	0	132	0	238	0	290	0	504	0	3	0	0	0	579	1	4	1	1223	0	2	0	688	1	0	842	0
153	49	2	3	1	133,533333333333	12	38	0	0	0	0	0	13	0	16	0	12	0	19	0	7,417	0	362	0	135	0	277	1	269	0	723	0	1	0	3	0	358	0	0	0	599	0	1	0	625	0	0	865	0
157	67	2	1	1	133,566666666667	11	56	0	0	0	0	1	12	0	3	1	4	0	12	0	3,581	0	377	0	150	0	452	1	487	1	820	0	2	0	1	0	520	1	0	0	945	0	6	0	722	1	0	1032	5
158	49	2	9	1	131	11	38	0	0	1	0	0	9	0	20	0	12	0	16	0	13,58	0	299	1	98	1	223	0	250	0	871	0	1	0	0	0	344	0	0	0	600	0	0	0	611	0	0	784	1
165	60	1	6	1	128,5	11	49	1	0	0	0	0	18	0	11	0	10	0	17	0	6,68	0	419	0	158	0	241	0	258	0	858	0	4	0	0	0	458	0	0	0	640	0	0	0	648	0	0	801	0
166	55	1	1	1	131,566666666667	13	44	0	0	0	0	0	8	0	14	0	4	0	20	0	4,565	0	439	0	172	0	246	0	367	0	608	0	7	1	4	0	339	0	1	0	756	0	2	0	443	0	0	763	3
168	55	2	7	1	127,333333333333	13	44	0	0	0	0	0	5	1	5	1	8	0	13	0	8,649	0	338	0	121	0	275	0	312	1	467	0	7	1	6	1	481	0	1	0	596	0	1	0	526	0	1	1028	1
172	39	1	3	1	125,166666666667	10	29	1	0	0	0	0	15	0	8	1	1	0	17	0	2,717	0	358	1	147	0	291	1	284	0	664	0	4	0	2	0	508	1	1	0	717	0	4	0	718	1	0	730	0
175	65	1	3	1	123,2	12	54	1	0	0	1	0	13	0	14	0	8	0	14	0	5,51	0	326	0	127	0	255	0	260	0	629	0	7	1	8	1	409	0	2	0	1160	0	5	0	565	0	0	809	1
181	58	2	3	1	115,4	13	49	0	0	0	0	0	10	0	7	1	1	0	15	0	6,3	0	432	0	161	0	236	0	257	0	374	0	0	0	0	0	364	0	0	0	519	0	2	0	564	0	0	665	0
182	52	2	1	1	117,9	10	42	0	0	0	0	0	16	0	17	0	2	0	18	0	4,658	0	348	0	136	0	254	0	286	1	450	0	0	0	1	0	523	1	4	1	862	0	6	0	722	1	0	932	0
186	63	2	3	1	117,533333333333	10	53	1	0	0	0	0	12	0	10	0	0	0	15	0	10,526	0	289	1	103	1	362	1	292	0		1	1	0	14	1	613	1	1	0	1530	0	11	1	775	1	0	985	4
187	62	2	1	1	117	13	53	1	0	0	0	1	7	0	10	0	0	0	17	0	2,523	0	425	0	170	0	267	0	286	0	614	0	1	0	1	0	395	0	2	0	642	0	1	0	652	0	0	826	1
191	54	2	1	1	113,666666666667	9	45	0	0	0	0	0	11	0	10	0	1	0	18	0	6,701	0	181	1	70	1	261	0	284	0	614	0	5	0	8	1	589	1	5	1	1480	1	18	1	573	0	0	1002	0
210	63	2	1	1	100,9	8	54	0	0	0	0	0	10	0	20	0	-6	1	12	0	3,136	0	278	1	113	0	227	0	252	0	512	0	3	0	5	0	446	0	0	0	1417	0	0	0	683	1	0	805	2
266	70	1	1	1	88,0333333333333	8	62	0	1	0	0	0	5	0	7	0	1	0	15	0	2,71	0	323	0	129	0	249	0	272	0	736	0	7	1	3	0	399	0	0	0	1313	0	7	0	705	1	0	907	2
278	53	2	1	1	83,1666666666667	10	46	0	0	0	0	0	18	0	13	0	-4	1	13	0	8,959	0	315	1	113	0	254	0	272	0		1		1		1	382	0	1	0	877	0	8	0	713	1	0	766	2
286	63	1	4	1	81,4	13	56	0	0	0	0	0	6	1	5	1	7	0	14	0	7,619	0	388	0	123	0	281	0	321	1	394	0	4	0	12	1	520	1	0	0	887	0	3	0	664	0	0	669	2
288	60	1	3	1	83,9	11	53	1	0	0	0	1	10	0	11	0	-10	1	15	0	19,192	1	320	0	83	1	268	0	299	0	462	0	0	0	1	0	430	0	0	0	787	0	0	0	749	1	0	813	0
289	64	2	1	1	83,9	12	57	0	0	0	0	0	7	0	7	1	11	0	18	0	6,966	0	414	0	154	0	309	1	378	1	674	0	4	0	4	0	622	1	0	0	893	0	1	0	790	1	0	877	2
298	64	1	4	1	76,8	13	58	1	0	1	0	0	17	0	17	0	7	0	18	0	2,03	0	386	0	157	0	258	0	280	0	525	0	2	0	3	0	390	0	0	0	780	0	0	0	692	1	0	814	0
299	56	2	1	1	75,1333333333333	11	50	0	0	1	0	0	15	0	15	0	6	0	16	0	8,87	0	349	0	124	0	246	0	248	0	398	0	0	0	2	0	359	0	0	0	585	0	0	0	545	0	0	763	2
303	56	2	1	1	74,6333333333333	11	49	1	0	0	0	0	6	0	8	0	6	0	17	0	16,49	0	390	0	120	0	337	1	280	0	824	0	5	0	8	1		1		1		1		1		1	1
306	45	2	3	1	78,5666666666667	10	38	0	0	0	0	0	18	0	15	0	4	0	19	0	10	0	207	1	77	1	259	0	232	0	551	0	3	0	1	0	423	0	0	0	603	0	1	0	612	0	0	682	0
310	50	2	1	1	71,7333333333333	10	44	0	0	0	0	0	7	0	15	0	-6	1	16	0	6,58	0	355	0	134	0	512	1	339	1		1		1		1	579	1	2	1	860	0	4	0	595	0	0	907	1
312	65	1	1	1	72,1333333333333	9	59	1	0	0	0	0	9	0	17	0	8	0	16	0	4,17	0	299	1	118	0	242	0	262	0	464	0	1	0	4	0	469	0	2	0	729	0	0	0	544	0	0	836	5
319	68	2	1	1	69,2333333333333	13	63	0	0	0	0	0	12	0	13	0	-6	1	17	0	5,618	0	420	0	162	0	212	0	224	0	420	0	0	0	4	0	462	0	1	0	733	0	0	0	652	0	0	817	1
321	64	2	1	1	60,4666666666667	12	59	1	0	0	0	0	17	0	20	0	4	0	16	0	2,094	0	374	0	153	0	240	0	248	0	424	0	3	0	1	0	437	0	1	0	848	0	0	0	685	1	0	708	0
333	68	2	1	1	70,3	8	62	0	0	0	0	1		1		1	-6	1	7	1	10,145	0	186	1	65	1	613	1	687	1	1077	1	12	1	11	1	666	1	12	1	2645	1	23	1		1	1
334	55	2	1	1	65,6666666666667	10	49	0	0	0	0	1	9	0	16	0	6	0	19	0	6,87	0	271	1	103	1	271	0	244	0	610	0	1	0	1	0	487	1	3	1	948	0	2	0	630	0	0	682	1
338	56	2	3	1	65,5333333333333	9	51	0	0	0	0	0	13	0	15	0	8	0	14	0	3,1	0	313	1	127	0	263	0	273	0	547	0	9	1	3	0	540	1	2	0	721	0	1	0	700	1	0	938	4
339	63	1	3	1	65,7333333333333	12	57	1	0	0	0	0	10	0	14	0	5	0	19	0	6,04	0	342	0	130	0	213	0	223	0	548	0	5	0	2	0	428	0	0	0	911	0	0	0	738	1	0	778	1
340	54	1	3	1	65,6	13	48	1	0	0	0	0	16	0	12	0	14	0	19	0	7,9	0	478	0	180	0	298	1	314	1	607	0	11	1	1	0	414	0	0	0	798	0	2	0	641	0	0	680	1
349	59	2	4	1	61,3333333333333	13	54	0	0	1	0	0	13	0	20	0	7	0	19	0	10,36	0	320	0	112	0	334	1	337	1	568	0	2	0	3	0	438	0	2	0	679	0	0	0	612	0	0	835	0
352	55	1	1	1	66,6333333333333	11	49	1	0	0	0	0	10	0	8	0	0	0	16	0	8,046	0	400	0	148	0	252	0	241	0	1167	1	0	0	11	1	618	1	0	0	729	0	1	0	818	1	0	954	0
357	69	1	3	1	64,5	9	64	0	0	0	0	0	5	0	7	0	-2	0	13	0	11,574	0	191	1	70	1	438	1	517	1	856	0	6	1	12	1	924	1	8	1	2156	1	25	1		1	1	1062	0
359	64	1	1	1	60,4666666666667	10	59	1	0	0	0	0	14	0	2	1	1	0	18	0	18,2	1	372	0	109	0	227	0	245	0	502	0	10	1	11	1	453	0	0	0	982	0	0	0	738	1	0	814	2
364	59	1	3	1	58,8333333333333	12	54	0	0	0	0	0	10	0	17	0	3	0	16	0	2,71	0	386	0	155	0	259	0	237	0	501	0	1	0	0	0	429	0	1	0	801	0	2	0	723	1	0	792	0
371	58	2	1	1	58,8	10	53	0	0	0	0	0	13	0	8	0	-1	0	12	0	2,941	0	396	0	156	0	254	0	309	1	728	0	2	0	5	0	488	1	1	0	913	0	0	0	760	1	0	849	0
372	68	2	3	1	58,0666666666667	13	64	0	0	0	0	1	20	0	13	0	11	0	12	0	5,78	0	505	0	197	0	241	0	246	0	348	0	1	0	2	0	400	0	1	0	742	0	0	0	682	1	0	785	4
380	49	1	1	1	56,5333333333333	9	44	0	0	0	0	0	10	0	10	0	-1	0	18	0	24,06	1	303	1	71	1	313	1	363	1	1131	1	18	1	7	1	809	1	0	0	1648	1	28	1	791	1	1	1122	0
385	58	1	1	1	50,7333333333333	9	53	0	0	0	0	1	12	0	20	0	-2	0	16	0	3,245	0	328	0	130	0	243	0	254	0	481	0	0	0	6	1	422	0	0	0	666	0	1	0	610	0	0	825	0
386	54	2	3	1	49,2	12	50	0	0	1	0	0	6	1	20	0	1	0	14	0	3,63	0	398	0	155	0	257	0	261	0	498	0	7	1	5	1	336	0	0	0	509	0	2	0	716	1	0	774	1
388	54	2	1	1	50,7333333333333	10	50	0	0	0	0	0	7	0	23	0	12	0	18	0	9,55	0	341	0	121	0	279	1	284	0	673	0	3	0	1	0	422	0	2	0	951	0	3	0	606	0	0	671	1
395	68	2	1	1	47,4	10	64	0	0	0	0	0	13	0	16	0	8	0	20	0	2,4	0	326	0	134	0	350	1	321	1	480	0	2	0	4	0	388	0	0	0	988	0	3	0	763	1	0	869	1
401	47	2	6	1	46,9333333333333	13	43	0	0	0	0	0	19	0	13	0	10	0	20	0	2,42	0	403	0	161	0	232	0	213	0	402	0	0	0	2	0	368	0	0	0	535	0	3	0	584	0	0	733	0
403	50	1	3	1	48,6666666666667	10	46	0	0	0	0	0	14	0	19	0	5	0	17	0	9,94	0	471	0	167	0	239	0	236	0	749	0	0	0	0	0	477	0	0	0	626	0	1	0	593	0	0	892	1
406	68	1	1	1	47,6333333333333	10	64	1	0	0	0	1	5	1	18	0	3	0	16	0	1,99	0	395	0	159	0	357	1	318	0	873	0	1	0	3	0	468	0	0	0	749	0	1	0	599	0	0	809	2
1001	56	1		2		12		0	0	0	0	0	15	0	17	0	2	0	19	0	3,581	0	350	0	139	0	275	1	283	1	602	0	4	0	1	0	512	1	2	0	981	0	3	0	512	0	1	1056	2
1002	54	1		2		9		0	0	0	0	0	6	0	10	0	2	0	18	0	26,615	1	284	1	60	1	202	0	213	0	524	0	2	0	3	0	477	0	1	0	769,5	0	6	0	605	0	0	889	1
1003	57	1		2		13		1	0	0	0	0	4	1	18	0	5	0	18	0	3,8	0	481	0	191	0	293,5	1	361,5	1	487	0	1	0	1	0	404,5	0	0	0	859	0	2	0	442	0	0	699	0
1004	51	1		2		11		0	0	0	0	0	13	0	15	0	8	0	17	0	39,42	0	463	0	180	0	211	0	206	0	532	0	0	0	0	0	361	0	2	0	522	0	3	0	458	0	0	808,5	2
1005	57	1		2		13		0	0	0	0	1	14	0	16	0	7	0	20	0	1,064	0	465	0	187	0	205	0	231	0	598	0	3	0	1	0	380	0	1	0	520,5	0	2	0	493	0	0	788	1
1006	54	1		2		9		1	1	0	0	0	12	0	8	0	5	0	17	0	6,434	0	349	0	128	0	196	0	198	0	404,5	0	1	0	1	0	411	0	1	0	847	0	4	0	570	0	0	849	5
1007	49	1		2		13		0	0	0	0	0	7	1	7	1	2	0	16	0	3,38	0	428	0	161	0	231	0	245	0	762	1	0	0	0	0	452	0	0	0	734,5	0	0	0	485	0	0	965	0
1008	55	1		2		13		0	0	0	0	0	11	0	12	0	0	0	13	0	4,222	0	431	0	170	0	218	0	232	0	455,5	0	2	0	0	0	432	0	0	0	1045	0	0	0	464	0	0	848	1
1009	39	2		2		10		0	0	0	0	0	10	0	11	0	12	0	19	0	2,918	0	499	0	138	0	233	0	214	0	556	0	3	0	0	0	372	0	3	1	593	0	3	0	628	0	0	793	0
1010	54	2		2		9		0	0	0	0	0	15	0	15	0	7	0	15	0	5,833	0	339	0	143	0	231	0	236,5	0	467	0	7	1	0	0	361	0	2	0	1194	1	6	0	450	0	0	833	18
1011	44	2		2		10		0	0	0	0	0	17	0	9	0	2	0	17	0	7,11	0	405	0	161	0	257	0	232	0	480	0	1	0	2	0	433	0	0	0	857	0	1	0	581	0	0	858	3
1012	52	2		2		9		0	0	0	0	0	14	0	11	0	5	0	12	0	12,463	0	295	1	102	1	338	1	311	1	818	0	4	0	6	1	546	1	0	0	849	0	5	0	618,5	0	0	938	3
1013	50	2		2		9		0	0	0	0	0	8	0	16	0	4	0	19	0	2,299	0	340	0	140	0	265	0	312	1	487	0	0	0	0	0	397	0	0	0	691	0	0	0	644	0	0	967	4
1014	57	2		2		9		0	0	0	0	0	7	0	13	0	-1	0	14	0	7,801	0	260	1	109	0	251	0	265	0	768	0	4	0	2	0	505	1	1	0	1282	1	3	0	631	0	0	1007	5
1015	48	2		2		10		0	0	0	0	0	15	0	20	0	8	0	20	0	2,39	0	490	0	208	0	328	1	298	1	672	0	0	0	0	0	411	0	1	0	640	0	0	0	513	0	0	829	3
1016	52	2		2		13		0	0	0	0	0	12	0	21	0	13	0	20	0	5,288	0	394	0	147	0	220	0	252,5	0	595	0	4	0	1	0	397	0	1	0	724	0	0	0	579	0	0	854	1
1017	54	2		2		13		0	0	0	0	0	12	0	19	0	14	0	20	0	3,077	0	441	0	175	0	245	0	282,5	1	522	0	1	0	0	0	440	0	0	0	750	0	0	0	495	0	0	703	1
1018	48	2		2		10		0	0	0	0	0	9	0	21	0	7	0	20	0	4,749	0	361	0	140	0	284,5	1	291	1	566	0	0	0	0	0	414	0	0	0	733	0	0	0	574	0	0	774	0
1019	45	2		2		10		0	0	0	0	0	11	0	14	0	12	0	17	0	2,02	0	388	0	155	0	241	0	261,5	0	519	0	1	0	1	0	506	1	1	0	586	0	4	0	740,5	1	0	914	0
1020	42	2		2		10		0	0	0	0	0	23	0	21	0	1	0	17	0	1,887	0	364	0	138	0	263,5	0	257	0	456	0	0	0	0	0	417	0	0	0	680	0	5	0	650	0	0	941	2
1021	40	2		2		12		0	0	0	0	0	17	0	20	0	16	0	19	0	5,938	0	396	0	152	0	229	0	235	0	537	0	3	0	0	0	394	0	0	0	645	0	3	0	543	0	0	801	11
1022	43	2		2		13		0	0	0	0	0	8	0	10	1	10	0	19	0	,995	0	398	0	154	0	274,5	1	293	1	531	0	0	0	0	0	446	0	2	0	771	0	0	0	567	0	0	812	1
1023	58	2		2		10		0	0	0	0	0	9	0	11	0	12	0	20	0	2,532	0	462	0	173	0	265,5	0	275	1	748	0	0	0	0	0	390	0	0	0	655	0	0	0	616	0	0	767	1
1024	54	2		2		13		0	0	0	0	0	15	0	18	0	13	0	17	0	6,101	0	354	0	132	0	219	0	213	0	646	0	6	1	4	1	599	1	4	1	827	0	1	0	545	0	0	869	0
1025	35	2		2		10		0	0	0	0	0	15	0	8	1	11	0	20	0	4,45	0	451	0	174	0	192	0	208	0	371	0	2	0	2	0	370	0	0	0	761	0	2	0	550	0	0	882	1
1026	63	2		2		13		0	0	0	0	0	10	0	17	0	7	0	19	0	,948	0	418	0	172	0	293	1	323	1	595	0	2	0	4	0	430	0	1	0	817	0	2	0	678	1	0	745	2
1027	70	1		2		12		0	0	0	0	0	4	1	11	0	0	0	17	0	10,1	0	356	0	125	0	336	1	292	0	629	0	10	1	2	0	461	0	1	0	1601	1	10	1	713	1	0	871	1
1028	66	1		2		13		0	0	0	0	0	17	0	13	0	11	0	18	0	1,345	0	440	0	179	0	239	0	256	0	936	1	1	0	0	0	447	0	0	0	844	0	1	0	750	1	0	856	0
1029	66	1		2		9		1	0	0	0	0	16	0	18	0	7	0	15	0	2,995	0	421	0	166	0	272	0	277	0	551	0	0	0	0	0	410	0	0	0	688	0	3	0	633	0	0	762	0
1030	65	1		2		13		0	0	1	0	0	15	0	21	0	8	0	19	0	1,266	0	390	0	161	0	255	0	271	0	499	0	1	0	0	0	416	0	2	0	577	0	1	0	631	0	0	871	1
1031	65	1		2		9		1	0	0	0	0	13	0	7	0	-4	1	7	1	1,351	0	292	1	124	0	276	0	278	0	833	0	7	1	7	1	453	0	3	1	1816	1	12	1	708	1	0	1040	0
1032	61	1		2		13		0	0	0	0	0	15	0	17	0	0	0	18	0	9,348	0	417	0	150	0	257	0	250	0	725	0	0	0	0	0	620	1	0	0	859	0	1	0	738	1	0	812	1
1033	66	1		2		12		0	0	0	1	0	10	0	14	0	-2	0	17	0	6,329	0	370	0	140	0	406	1	385	1	538	0	3	0	3	0	441	0	0	0	648	0	5	0	702	1	0	972	1
1034	63	1		2		13		0	0	0	0	0	14	0	19	0	16	0	16	0	3,53	0	492	0	196	0	253	0	270	0	403	0	4	0	1	0	406	0	0	0	643	0	0	0	646	0	0	851	0
1039	65	2		2		12		0	0	0	0	0	10	0	11	0	1	0	18	0	5,19	0	512	0	204	0	354	1	298	1	460	0	5	0	1	0	388	0	1	0	849	0	0	0	668	0	0	803	1
1040	63	1		2		13		0	0	0	0	0	7	0	14	0	3	0	15	0	,84	0	354	0	148	0	304	1	304	0	559	0	1	0	3	0	447	0	1	0	704	0	1	0	682	1	0	844	1
1041	62	1		2		12		0	0	0	0	0	8	0	2	1	3	0	17	0	8,89	0	370	0	133	0	256	0	350	1	542	0	3	0	2	0	593	1	0	0	505	0	0	0	649	0	0	823	3
1042	64	1		2		13		0	0	0	0	0	10	0	13	0	-1	0	17	0	12,77	0	362	0	120	0	237	0	232	0	591	0	1	0	8	1	442	0	1	0	915	0	8	0	665	0	0	865	4
1043	62	1		2		13		0	0	0	0	0	13	0	7	1	9	0	15	0	1,93	0	509	0	210	0	266	0	242	0	605	0	1	0	0	0	459	0	0	0	686	0	0	0	647	0	0	790	3
1044	67	2		2		12		0	0	0	0	0	7	0	8	0	3	0	11	0	2,26	0	346	0	144	0	313	1	307	1	598	0	0	0	0	0	476	0	2	0	108	0	1	0	729	1	0	798	0
[truncated: 35 more columns]
