# Supplementary material for: Assessment of cognitive functioning after living kidney donation: A cross-sectional pilot study
Source: PLoS One. 2022 Feb 25;17(2):e0264284. doi: 10.1371/journal.pone.0264284 (PMC8880950; doi:10.1371/journal.pone.0264284)
Supplement: S2 Data — (CSV) [file pone.0264284.s004.csv]

Number	Age	Gender	Recipient	Group	Timesincedonation_yrs	Education_years	Ageatdonation	PSC12	MSC12	GSI	MFI_Gen	MFI_Phys	MFI_Aktiv	MFI_Motiv	MFI_Mental	GADtotal	PHQtotal
100	48	1	3	1	13	5	35	53,5531	60,79263	0	12	12	12	12	12	0	0
102	63	2	7	1	12	9	51	55,50097	57,82711	,222222222222222	6	5	6	5	7	1	0
103	51	2	9	1	12	12	39	54,20761	55,96323	0	4	4	7	11	4	2	4
104	61	1	3	1	12	11	49			1,55555555555556	8	7	4	8	6	4	6
106	47	1	3	1	12	999	35	46,52844	53,82617	,777777777777778	14	11	14	11	12	3	6
108	64	2	3	1	12	9	52	35,40095	36,13385	1,33333333333333	12	12	11	8	12	7	7
109	66	2	3	1	12	10	54	42,85989	53,86518	,111111111111111	8	10	8	9	9	0	0
112	69	2	3	1	12	8	57	24,70909	48,88884	,777777777777778	12	12	13	12	9	6	7
113	68	2	3	1	12	9	56	49,01981	58,08535	,222222222222222	4	4	4	4	4	0	0
115	68	1	3	1	12	999	56	33,34417	49,45368	1,22222222222222	7	16	9	9	6	4	6
118	68	1	3	1	12	9	56	55,92348	58,74768	0	4	4	4	4	4	0	0
122	45	2	3	1	11	10	34	51,10806	54,71814	,555555555555556	9	9	5	5	7	2	2
127	57	2	3	1	11	16	46	55,25834	60,69717	0	4	4	8	4	4	0	0
129	64	1	1	1	11	11	53	48,75778	44,19716	1	11	9	9	12	9	4	5
130	61	2	3	1	12	999	49	52,754	41,65856	1,33333333333333	14	14	12	10	13	0	4
132	64	1	3	1	11	13	53	36,67451	53,738	1,11111111111111	9	12	10	8	6	5	4
134	56	2	1	1	12	11	44	35,69176	38,62775	1,55555555555556	15	15	14	11	15	7	8
135	53	1	3	1	11	11	42	49,21032	54,48959	,444444444444444	9	7	6	6	4	3	5
136	52	2	4	1	11	13	41	54,20761	55,96323	,555555555555556	10	7	8	7	7	3	3
142	55	1	3	1	11	12	44	42,45375	52,39791	,777777777777778	17	11	7	9	7	5	5
151	50	1	9	1	10	10	40			,444444444444444	10	5	8	7	10	0	5
159	52	1	1	1	10	5	42	26,20433	31,52632	2	10	14	11	13	13	14	11
160	60	1	3	1	10	11	50	55,21744	48,41861	,666666666666667	6	6	5	7	8	5	4
161	49	1	9	1	11	10	38	58,32453	44,14946	,444444444444444	8	6	4	4	6	3	7
162	53	1	3	1	10	9	43	52,25875	53,40919	,666666666666667	4	4	8		8	3	4
164	52	2	3	1	11	13	41	55,19352	50,8703	,111111111111111	6	8	5	8	7	1	2
179	52	1	3	1	9	10	43	33,50222	58,56558	,555555555555556	7	9	6	6	4	5	2
184	51	1	3	1	9	10	42	55,3039	47,73134	,666666666666667	9	9	9	6	5	3	1
188	53	1	1	1	9	11	44	46,94938	57,56689	1,55555555555556	7	8	6	6	7	5	5
195	47	1	4	1	9	10	38	35,41121	56,79695	,555555555555556	11	8	6	6	8	2	8
196	68	2	1	1	9	9	59	54,77961	57,0959	,111111111111111	8	4	8	6	7	0	0
197	67	1	3	1	8	9	59			,111111111111111	6	6	6	5	4	2	3
199	50	1	3	1	8	12	42	45,49715	44,4308	1,66666666666667	14	12	12	10	9	9	9
202	61	2	1	1	8	10	53	48,6883	52,36414	1	8	5	7	7	5	2	2
204	61	1	1	1	8	999	53	54,20761	55,96323	,444444444444444	10	7	9	9	11	3	2
205	58	1	3	1	8	10	50	58,80188	51,14827	,666666666666667	8	4	4	7	4	0	2
206	43	1	3	1	8	8	35			,777777777777778	11	5	5	6	13	5	10
212	48	2	3	1	8	10	40	54,17438	46,96795	,555555555555556	6	6	5	6	6	2	1
213	45	1	3	1	8	9	37	54,20761	55,96323	,333333333333333	12	11	7	4	7	0	1
215	68	1	1	1	8	10	60	37,76366	59,56589	1,11111111111111				5	4	4	4
216	42	1	1	1	8	12	34			,333333333333333	5	5	4	5	4	1,16666666666667	0
219	63	1	1	1	8	10	55	30,67599	32,55855	2,88888888888889	19	17	18	17	16	13	14
220	53	2	3	1	8	13	45	53,79573	57,92257	,111111111111111	4	5	5	6	4	2	0
225	56	1	1	1	8	9	48	50,55351	53,50465	2,33333333333333	17	11	10	7	14	7	4
227	58	1	3	1	8	10	50			1,22222222222222	19	19	19	16	15	9	16
229	40	1	1	1	8	12	32	37,43919	53,1235	,111111111111111	18	13	8	6	4	0	5
231	52	1	1	1	7	9	45	49,48455	40,94644	1,66666666666667		14	10	8	11	6	7
233	41	1	1	1	7	13	34	55,89324	52,98763	0	10	7	5	4	7	4	2
234	52	2	1	1	7	12,5	45	54,34592	51,45319	,111111111111111	9	9	10	8	4	0	2
237	67	2	999	1	7	999	60	34,19193	60,13782	,111111111111111	8	8	8	8		0	0
239	65	2	3	1	7	7	58	51,29218	32,00857	2,33333333333333			20	20	20	12	16
240	58	1	1	1	8	9	50	40,41115	56,31921	,444444444444444		11	8	7	9	3	2
253	46	1	3	1	7	11	39	53,07437	57,19136	,111111111111111	7	4	6	4	5	0	3
254	58	2	1	1	7	13	51	53,48625	55,23202	,333333333333333	11	6	6	6	6	2	3
255	57	2	4	1	7	10	50			,222222222222222	4	4	4	4	4	0	1
256	58	1	1	1	7	14	51	17,83917	54,28836	1,11111111111111	18	19	18	13	19	6	12
257	69	1	3	1	7	11	62	55,05656	50,45188	1,66666666666667	8	9	7	8	9	4	3
259	50	1	1	1	7	999	43	34,62564	54,20318	,333333333333333	15	13	13	5	6	1	1
260	59	1	1	1	7	10	52	45,81752	59,9636	,333333333333333	7	9	5	6	7	1	2
261	50	1	4	1	7	10	43			1,33333333333333	15	12	14	10	11	6	8
262	56	1	4	1	7	9	49	54,90936	53,8143	,222222222222222	5	6	4	5	8	1	2
264	48	1	2	1	7	11	41	47,16054	50,81665	,222222222222222	10	8	7	10	7	4	3
265	54	2	4	1	7	13	47	55,48136	54,94697	,111111111111111	9	9	6	6	5	1	0
267	52	2	3	1	7	999	45	60,22498	34,64155	2,11111111111111	9	8	10	9	12	13	11
268	39	2	4	1	7	14,5	32	58,4408	49,0574	1	7	6	5	4	8	3	5
269	62	1	3	1	7	11	55	47,29513	58,53145	,333333333333333	11	9	8	7	6	2	2
270	53	2	3	1	7	13	46	54,71686	53,49029	,555555555555556	10	6	6	8	10	4	4,5
271	62	2	1	1	6	9	56	37,90077	54,10587	,888888888888889	11	16	6	5	10	7	5
273	54	2	1	1	7	10	47	34,42002	39,66739	1,22222222222222	17	15	6	4	14	3	4
279	61	1	3	1	6	9	55	55,50097	57,82711	,333333333333333	5	4	4	6	5	2	3
280	44	2	4	1	6	10	38	53,79573	57,92257	,555555555555556	7	5	7	6	4	0	0
281	65	1	3	1	6	11	59	39,62977	65,32712	,333333333333333	5	7	5	4	4	0	1
282	57	1	1	1	6	999	51	46,65583	50,32186	,888888888888889	9	12	9	9	9	3	4
287	61	2	3	1	6	10	55	56,11627	55,18605	0	5	4	6	7	5	0	0
295	39	1	4	1	6	999	33	50,51669	53,72811	,555555555555556	7	4	8	6	7	5	5
297	55	2	7	1	6	2	49	34,07481	52,34429	,777777777777778	10	15	7	6	9	3	3
304	62	2	4	1	6	10	56	49,61882	59,05976	,555555555555556	9	10	9	9	7	0	3
307	68	1	3	1	6	9	62	27,47765	47,30531	1,11111111111111	12	18	18	12	9	6	9
308	59	1	1	1	6	9	53	55,91285	55,86777	,111111111111111	5	4	5	6	4	0	1
311	56	2	1	1	5	10	51	40,96907	38,56667	1,44444444444444	14	17	12	14	16	10	11
314	54	1	1	1	5	10	49	55,25834	60,69717	0	4	4	4	4	4	0	0
317	59	2	3	1	5	10	54	36,75298	65,66516	1	8	13	12	5	4	1	0
322	68	1	1	1	5	9	63	48,64471	63,07603	,888888888888889	6	6	7	8		1	0
323	40	1	7	1	5	12	35	51,23454	40,43302	1,11111111111111	14	8	5	6	14	2	6
324	64	1	1	1	5	10	59	50,51669	53,72811	,777777777777778	10	9	5	6	5	5	4
328	57	2	4	1	5	13	52	46,396	57,546	,666666666666667	6	8	5	4	4	3	2
329	69	1	9	1	5	8	64	55,50097	57,82711	,111111111111111	4	4	4	4	4	0	1
331	53	1	1	1	5	9	48			,333333333333333	4	4	4	4	4	2	2,25
332	69	1	1	1	5	10	64	31,76952	36,25213	2,44444444444444	12	12	17	16	8	9	8
335	49	2	3	1	5	10	44	55,48136	54,94697	,222222222222222	9	5	6	7	8	1	2
341	66	1	1	1	5	10	61	51,47204	57,39426	,333333333333333	10	7	5	7	9	2	7
342	59	2	1	1	5	12	54	49,27307	58,0952	,111111111111111	7	9	5	9	5	0	0
343	61	1	1	1	5	14	56	44,21519	60,1665	,666666666666667	12	10	8	6	9	1	4
345	52	1	1	1	4	10	48	39,15584	43,74541	2	11	11	13	13		5	2
346	59	2	1	1	5	10	54	56,81969	57,88775	,111111111111111	8	4	4	4	12	4	2
347	48	1	1	1	5	13	43	56,57706	60,75781	0	4	4	4	4	4	0	0
350	52	1	1	1	5	12	47	50,40631	56,86707	,111111111111111	9	7	7	11	8	1	2
353	56	2	3	1	5	10	51	24,97539	60,62068	,555555555555556	8	7	7	9	6	4	3
354	49	1	3	1	4	10	45	46,16446	51,15005	,333333333333333	9	7	5	4	5	2	4
355	59	1	1	1	5	11	54	51,06016	59,3536	,444444444444444	11	13	6	4	5	2	3
358	59	1	3	1	4	10	55			,888888888888889						1	6
361	50	2	7	1	4	10	46	30,84803	29,90636	2,88888888888889	20	20	12	12	7	15	17
363	34	2	3	1	5	10	29	55,92348	58,74768	0	5	4	5	5	4	0	1
366	48	1	3	1	5	10	43	56,17043	49,36639	1,11111111111111	6	5	5	5	7	5	2
367	61	1	1	1	4	999	57	35,61169	29,09002	1,44444444444444	18	16	13	13	11	11	14
368	58	2	1	1	5	9	53	45,28244	49,54854	,222222222222222	20	16	14	8	14	2	4
369	46	1	3	1	5	999	41	49,26286	56,59047	,777777777777778	9	7	8	9	7	6	2
370	67	1	1	1	4	7	63	54,58193	48,80561	1,11111111111111	7	5	5	6	10	5	5
374	68	2	3	1	4	10	64	56,06005	52,50535	,222222222222222	4	5	7	9	4	2	2
377	52	2	3	1	4	12	48	54,67416	55,04187	0	7	4	4	4	4	0	4
378	58	2	3	1	4	9	54	54,31799	52,82427	,888888888888889	9	6	6	6	6	1	3
379	47	1	1	1	4	10	43	56,15493	51,15548	2	7	5	4	4	6	6	7
382	41	2	3	1	4	999	37	35,25586	38,46731		15		8	11	14	12	5
383	59	2	1	1	4	999	55	51,02797	46,98891	1	12	8	7	7	12	4	3
387	52	1	1	1	4	13	48	56,81969	57,88775	,555555555555556	4	4	4	4	8	3	0
392	60	1	3	1	4	10	56	55,91285	55,86777	,111111111111111	5	4	5	5	4	1	1
394	52	1	1	1	3	11	49	51,27487	54,23586	,666666666666667	7	10	10	6	6	1	3
399	62	1	3	1	3	17	59	54,20761	55,96323	,222222222222222	5	6	5	6	4	3	1
404	37	2	4	1	3	13	34	55,6399	39,64831	,888888888888889	5	11	8	5	5	9	9
405	67	2	3	1	3	9	64	50,49708	50,84797	,444444444444444	11	9	5	4	4	3	2
608	70	1	1	1	5	9	65	45,01261	47,39554	,444444444444444	7	8		9	5	2	5
636	70	2	3	1	6	10	64	56,57706	60,75781	0	4	8	4	4	4	0	0
638	70	1	3	1	7	8	63	49,50452	50,503	,777777777777778	8	8	7	7	5	3	3
639	70	2	3	1	4	13	66	45,91282	43,9233	,888888888888889	7	8	8	9	13	5	5
92	54	1	1	2	13	11	41	62,30824	26,57171	2,22222222222222	8	9	7	8	13	11	7
95	52	1	1	2	13	10	39	42,14055	43,89689	1,44444444444444	16	16	13	6	7	6	6
97	55	1	3	2	13	13	42	56,27738	37,11707	,777777777777778	13	6	11	9	16	11	10
99	66	2	1	2	13	10	53	56,57706	60,75781	0	4	4	4	4	4	0	0
107	58	1	1	2	12	8	46	55,30187	51,9976	1,11111111111111	10	5	7	6	8	2,33333333333333	3
120	63	1	3	2	11	13	52	50,40631	56,86707	,222222222222222	5	5	4	5	4	1	0
126	48	2	3	2	11	13	37	56,57706	60,75781	0	4	4	4	4	4	0	0
128	59	2	3	2	11	13	48	28,45312	55,99768	1	11	14	10	8	7	5	4
138	70	2	3	2	11	8	59	34,24199	40,32992	1,33333333333333	15	16	14	10	14	5	6
144	52	2	3	2	11	12	41	40,78395	53,23815	,888888888888889	14	15	10	12	8	2	3
145	55	2	3	2	11	10	44	50,69618	56,67748	,333333333333333	7	6	5	6	5	2	1
148	54	1	3	2	11	11	43	54,46519	49,46185	,333333333333333	12	8	8	10	8	1	7
150	55	2	3	2	10	12	45	53,79573	57,92257	0	4	5	8	4	4	0	0
153	49	1	3	2	11	12	38	54,77961	57,0959	,222222222222222	6	6	4	7	7	1	2
157	67	1	1	2	10	11	57	51,43511	44,3632	,777777777777778	8	4	4		8	6	2
158	49	1	9	2	10	11	39	44,8302	33,58464	2,11111111111111	12	12	4	8	12	10	11
165	60	2	6	2	10	11	50	52,7654	59,25814	,222222222222222	9	8	4	8	4	1	2
166	54	2	1	2	10	13	44	57,23157	55,92841	,222222222222222	4	6	4	6	8	1	1
168	55	1	7	2	10	14	45	54,20761	55,96323	,888888888888889	7	5	7	7	4	3	4
172	39	2	3	2	10	10	29	50,91759	50,12787	,555555555555556	13	5	9	9	9	6	3
175	64	2	3	2	9	12	55	35,83168	64,26288	,333333333333333	6	14	11	9	6	0	2
181	58	1	3	2	9	13	49	48,61302	34,42229	,888888888888889	11	13	12	6	11	5	7
182	52	1	1	2	9	10	43	53,48625	55,23202	,666666666666667	10	7	6	8	8	4	9
186	62	1	3	2	9	10	53	43,60421	56,29633	,888888888888889	9	6	10	7	10	1	2
187	62	1	1	2	10	13	52	40,14255	57,84068	2,11111111111111	7	6	5	4	9	3	5
191	54	1	1	2	9	9	45	45,79014	58,30767	,888888888888889	12	6	9	6	8	3	3
210	63	1	1	2	8	8	55	52,7654	59,25814	,333333333333333	7	7	5	4	5	1	2
266	70	2	1	2	7	8	63	33,62003	53,19431	1,22222222222222	14	13	10	15	13	1	3
278	52	1	1	2	6	10	46	33,95325	27,063	2,44444444444444	15	13	13	14	18	14	14
286	63	2	4	2	6	14	57	55,50097	57,82711	,111111111111111	4	4	6	8	6	0	0
288	60	2	3	2	6	11	54	44,19558	57,28636	,444444444444444	8	8	7	7	11	2	3
289	63	1	1	2	6	12	57	52,10026	61,20763	,222222222222222	6	6	7	4	4	0	0
298	64	2	4	2	6	14	58	48,52281	51,8696	,333333333333333	8	11	12	13	17	3	3
299	56	1	1	2	6	11	50	39,14733	47,78322	1,11111111111111	15	12	9	9	11	9	7
303	56	1	1	2	6	11	50	53,79573	57,92257	,111111111111111	4	4	4	4	4	0	0
306	44	1	3	2	6	10	38	55,25834	60,69717	,444444444444444	14	5	4	4	6	1	2
310	50	1	1	2	5	10	45	55,92348	58,74768	,222222222222222	6	8	4	8	6	1	2
312	65	2	1	2	5	9	60	55,50097	57,82711	,222222222222222	5	5	4	5	6	1	1
319	68	1	1	2	5	13	63	56,81969	57,88775	,111111111111111	4	4	4	4	5	0	2
321	63	1	1	2	5	12	58	38,51341	56,09066	,555555555555556	14	15	15	9	16	4	5
333	68	1	3	2	5	8	63	41,6496	43,32764	2,22222222222222	8	9	7	7	9	5	2
334	54	1	1	2	5	10	49	30,55488	60,58469	,666666666666667	12	13	7	6	6	0	2
338	56	1	3	2	5	9	51	34,89854	52,91977	1	12	12	8	8	4	4	7
339	62	2	3	2	5	12	57	54,77961	57,0959	,333333333333333	11	10	12	8	11	0	3
340	53	2	3	2	5	13	48	55,16694	47,31292	,666666666666667	8	7	5	4	4	4	3
349	59	1	4	2	5	13	54	34,54834	49,20289	,555555555555556	14	11	11	6	14	2	5
352	55	2	1	2	5	11	50	56,81977	48,21571	,777777777777778	9	8	6	7	6	1	2
357	69	2	3	2	5	9	64	53,96498	58,83329	1	4	4	4	4	8	2	0
359	64	2	1	2	5	10	59	56,89179	50,0976	,777777777777778	8	6	6	5	7	1	2
364	59	2	3	2	4	12	55	54,95856	57,45976	0	7	5	7	6	4	0	0
371	57	1	1	2	4	10	53	54,20761	55,96323	,666666666666667	11	6	7	9	5	0	4
372	68	1	3	2	4	12,5	64	55,92348	58,74768	0	8	11	8	8	12	0	1
380	49	2	1	2	4	9	45	55,25834	60,69717	0	4	5	4	4	4	0	0
385	58	2	1	2	4	9	54	50,51669	53,72811	1,11111111111111	9	8	8	8	9	0	1
386	54	1	3	2	4	12	50	45,01261	47,39554	1	11	11	7	9	14	3	5
388	54	1	1	2	4	10	50	16,97528	57,37705	1,77777777777778	10	10	8	6	12	2	5
395	68	1	1	2	3	10	65	54,71889	49,22403	,333333333333333	11	8	10	8	8	3	5
401	47	1	6	2	3	14	44	54,29838	49,94413	,555555555555556	8	6	6	6	8	2	2
403	49	2	3	2	3	10	46	57,52144	55,73882	,666666666666667	7	4	4	5	6	1	0
406	67	2	1	2	3	10	64	53,68186	51,99147	,888888888888889	8	6	5	6	4	1	2
